# Supplementary material for: Analysis of CFTR mRNA and Protein in Peripheral Blood Mononuclear Cells via Quantitative Real-Time PCR and Western Blot
Source: Int J Mol Sci. 2024 Jun 8;25(12):6367. doi: 10.3390/ijms25126367 (PMC11203434; doi:10.3390/ijms25126367)
Supplement: Supplementary file 1 [file ijms-25-06367-s001.zip]

Archive with 1 entries (1 files):
- ijms-2811747-supplementary.pdf
